# Supplementary material for: Characterization and Comparison of Enterococcus spp. Isolates from Feces of Healthy Dogs and Urine of Dogs with UTIs
Source: Animals (Basel). 2021 Sep 29;11(10):2845. doi: 10.3390/ani11102845 (PMC8532874; doi:10.3390/ani11102845)
Supplement: Supplementary file 1 [file animals-11-02845-s001.zip]

Archive with 1 entries (1 files):
- animals-1380815-supplementary.pdf
